# Supplementary material for: The two-dose MVA-BN mpox vaccine induces a nondurable and low avidity MPXV-specific antibody response
Source: J Virol. 2025 Mar 31;99(9):e00253-25. doi: 10.1128/jvi.00253-25 (PMC12456018; doi:10.1128/jvi.00253-25)
Supplement: Data Set S1 — All raw data used for main figures. [file jvi.00253-25-s0001.xlsx]

## Sheet: Figure 1B
Naïve Control	Exp Control	Naïve V5	Exp V5	Conv	Conv +MVA-BN
0.0440104	0.320886	0.087029	0.374089	4.16406	0.156037
0.825795	0.337101	0.40386	0.293403	0.224006	0.572666
0.0447758	1.10026	0	0.441071	0.352083	0.034328
0.0140115	0.696429	0.0291677	0.0572135	0.38025	0.074041
0.245933	0.361111	0.0733731	0.511108	0.148755
0.100473	0.625128	0.0176689	0.0998636
0	0.0980804	0	0.0444994
0.0266393	0	0.254518	0.687791
0.147727	0.875	0.0796014	0.677083
0.087029	0.576136	0.0130401	0.554878
0.0123482	0.423913	0.127141	0.0892531
0.203823		0.899769	0.0257461
		0.00509824	0.658243
		0.739375	0.0208049
		0.094854	0.515843
		0.0839132	0.0472948
		0.0392321	0.204435
		0.0497509	0.105625
		2.19033	0.126472
		0.102254	0.203614
		0.230827
		0.195602
		0.252944
		0.575521
		0.0315299
		1.12514
		1.23995
		0.104477
		0.290972
		0.110354
		0.37375

## Sheet: Figure 1C
Naïve Control	Exp Control	Naïve V5	Exp V5	Conv	Conv +MVA-BN
0.0330078	0.227294	0.087029	0.462109	2.84375	2.6
0.364886	1.06749	0.745588	0.557465
0.104477	0.234722	0.13462	0.174107	1.76271	0.470858
0.00350287	0.348214	0.0762847	0.167554		0.4225
0.133214	0.12037	0.169323	0.29751
0.016745	0.323342	0.0328136	0.143554	1.85215	0.333185
0	0.166737	0	0.254282
0.079918	0	0.297786	0.798328	0.411938
0.110795	0.375	0.203979	0.270833	0.457708
0.0821941	0.729773	0.0130401	0.237805
0.0172875	0.65942	0.444994	0.151044
0.332554		1.25185	0.403355
		0.156346	0.336775
		0.424811	0.0572135
		0.0722697	0.263448
		0.328024	0.110354
		0.176545	0.318011
		0.189053	0.2535
		1.96796	0.240899
		0.051127	0.139985
		0.43798
		1.56481
		0.544803
		0.541667
		0.394123
		1.03329
		1.1481
		0.0895516
		0.215777
		0.0157649
		0.17875

## Sheet: Figure 2A
Naive Controls	Naive Baseline	Naive V2	Naive V3	Naive V4	Naive V5	Exp Controls	Exp Baseline	Exp V2	Exp V3	Exp V4	Exp V5	Conv (No MVA)	Conv (MVA)
20.05	9.34	20.74	92.94	41.64	19.27	184.2	80.95	153.6	157.3	121	156.6	162	78.35
10.24	11.15	16.24	66.64	61.38	33.01	22.79	325.7	276.1	80.72	49.95	63.85	128.2
12.36	11.96	30.97	152	21.66	95.76	13.85		21.41	272.8	48.63	78.27	64.93
14.56	12.43	52.97	49.65	62.57	25.07	78.36		109.2	146.4	400	126.7	199.5	90.88
13.42	13.69	17.88	39.23	44.28	35.89	13.66		107.9	159.2	76.78	42.14	453	94.45
18.12	14.87	32.13	52.62	62.71	32.55	92.61			102.3	105.9	135.5		80.43
30.46	14.94	52.2	127.6	37.78	39.9	29.01			236.2	250	164.3
28.37	16.7	35.69	166.1	85.81	118.2	13.53			487.3	188.8	49.13
12.01	18	32.71	213.9	36.13	26.3	181.9			99.28	221.9	133.1
16.7	19.18	22.31	82.99	43.28	21.45	40.55			147.9	175.4	86.29
11.16	20.25	26.93	262.7	31.85	31.96	140.6			54.2	95.51	372
33.08	21.15	25.76	113.7	62.16	20.78	93.09			61.67	71.01	187.8
15.61	24.16	26.89	87.5	42.61	19.73	36.89			76.24	94.89	121
12.65	25.99	31.13	34.89	59.03	24.99	46.77			337.5	55.44	81.07
16.86	26.65	23	95.44	70.14	34.22	71.89			94.72	110.7	28.31
10.19	34.94	21.16	81.45	34.19		247.3			112.9	161.8	87.53
31.21	46.05	89.97	39.9	52.57		81.35			46.99	79.77	24
	70.39	36.56	121.8	69.36	24.95	96.88				125.9	84.08
		13.91	61.03	72.82	13.83	245.3				31.24	74.01
		43.65	81.59	72.16	16.55					149	337.2
			382.1	71.36	29.54					86.23	30.53
			78.59	184.1	35.14					142.4	79.8
			64.65	46.08	25.2					91.29	32.9
			52.95	39.23	44.54					151	211.3
			255	57.43	18.96					85.72	61.1
			42.56	27.65	18.35					147.2	132.4
			114.4	54.06	27.42					132.4	61.88
			117.2	51	12.79					94.5	90.63
			58.74	79.45	16.58					99.38	57.84
			144.3	168.3	21.69					68.84	244
			145.1	37.66	39.04					214.2	31.18
			65.55	33.17	21.71					159.3	36.97
			60.29	104.2	41.06					202.3	166.2
			105.8	41.19	14.42					123.4	90.01
			319.4	44.88	40.86					134.9	136.4
			67.59	20.31	25.65					212.2	57.39
			150	48.4	22.5					31.28	180.3
			234.9	135.2	6.9					75.66	267.3
			54.3	47.65	20.28					123	49.32
			109.5	17.5	43.33						77.96
			139.4	39.27	22.81						20.01
			42.84	112.6	28.01						60.97
				68.16	31.87						77.21
				31.15	23.25
				23.32	22.08
				31.78	75.57
				57.42	19.53
				43.85	25.06
				35.89	16.63
				218.4	57.48
				65.49	28.5
				75.08	16.93
				22.75	20.55
				32.86	20.46
				42.05	13.16
				32.09	26.8
				44.24	16.93
				41.72	15.3
				23.38	13.37
				32.9	22.72
				10.72	21.61
				37.65	12.87
				50.77	15.39
				18.83	26.64
				13.81	13.62
				12.45	30.93
				31.73	24.82
					42.47
					15.38
					17.31
					14.03
					24.7
					11.52
					20.61

## Sheet: Figure 2B
SC-SC	SC-ID	ID-SC	ID-ID
127.6	49.65	66.64	152
113.7	382.1	39.23	52.62
34.89	78.59	166.1	213.9
81.45	117.2	255.2	39.9
121.8	144.3	54.3	61.03
64.65	105.8	92.94	52.95
42.56	319.4	262.7	58.74
145.1	150		65.55
67.59	234.9		60.29
109.5	87.5		42.84
139.4			82.99
95.44
81.59
114.4

## Sheet: Figure 2C
SC-SC	SC-ID	ID-SC	ID-ID
95.76	25.07	22.81	19.27
26.3	35.89	28.5	25.2
19.73	32.55	20.55	18.96
25.65	39.9	16.93	18.35
22.5	118.2	75.57	21.69
23.25	21.45		28.01
21.61	31.96		16.93
12.87	20.78		13.37
26.64	34.22		17.31
13.62	24.95		11.52
24.82	13.83
15.38	16.55
24.99	29.54
15.3	35.14
	44.54
	12.79
	16.58
	39.04
	41.06
	14.42
	40.86
	6.9
	20.28
	43.33
	31.87
	16.63
	57.48
	20.46
	13.16
	26.8
	15.39
	30.93
	42.47
	14.03
	24.7
	20.61
	33.01
	27.42
	21.71
	22.08
	19.53
	25.06
	22.72

## Sheet: Figure 3A
V1	V2	V3	V4	V5
9.34	30.97	34.89	10.72
			12.45	16.58
			13.81	12.79
		78.59	17.5	14.42
			18.83	13.16
	22.31	39.23	20.31	16.93
			22.75	28.01
		66.64	23.32	20.55
			23.38	16.55
			27.65	11.52
			31.15	16.63
			31.73	26.8
			31.78	24.95
	25.76	54.3	31.85	28.5
			32.09	15.39
			32.86	27.42
			32.9	22.72
		52.62	33.17	19.27
			34.19	16.93
24.16	32.71	42.56	35.89	24.82
	20.74	64.65	36.13	13.62
			37.66	44.54
		166.1	37.78	22.81
		65.55	39.23	21.69
14.94	43.65	145.1	39.27
18	35.69	81.59	41.64
			41.72	24.7
			42.05	20.61
		58.74	42.61	18.35
11.96	52.97	52.95	43.28
		139.4	43.85
			44.24	41.06
		87.5	44.28	19.53
19.18	26.93	39.9	46.08
		213.9	47.65
		61.03	48.4	25.2
			50.77	39.04
		81.45	51
		82.99	52.57
		262.7	54.06
		117.2	57.42	31.96
		42.84	57.43	13.37
		60.29	59.03
			61.38	20.28
	32.13	95.44	62.16
			62.57	21.71
		127.6	62.71
			65.49	34.22
		92.94	68.16	75.57
			69.36	25.65
		105.8	70.14
13.69	26.89	382.1	71.36	20.78
		144.3	72.16	35.14
			72.82	17.31
		67.59	75.08	19.73
		114.4	79.45
70.39	89.97	113.7	85.81
14.87	31.13	121.8	104.2	15.38
25.99	36.56	319.4	112.6	42.47
			135.2	118.2
			168.3	31.87
		234.9	184.1
	23	150	218.4	57.48
11.15	17.88	49.65
21.15	52.2	255.2
26.65	21.16

## Sheet: Figure 3B
V1	V2	V3	V4	V5
		99.28	31.24	20.01
		54.2	31.28	24
			48.63	31.18
		61.67	49.95	30.53
	21.41	102.3	55.44	32.9
			68.84	63.85
		46.99	71.01	49.13
			75.66	61.1
		112.9	76.78	90.63
			79.77	90.01
		159.2	85.72	87.53
			86.23	57.84
			91.29	133.1
			94.5	57.39
			94.89	79.8
		76.24	95.51
		272.8	99.38
			105.9	28.31
	153.6	80.72	110.7	49.32
			121	74.01
			123	244
			123.4	156.6
			125.9	86.29
	107.9	157.3	132.4	84.08
			134.9	36.97
		147.9	142.4	60.97
			147.2	135.5
	109.2	94.72	149	81.07
			151	132.4
			159.3	164.3
			161.8	211.3
			175.4	77.96
			188.8	187.8
			202.3	267.3
			212.2	121
		146.4	214.2
			221.9	61.88
		337.5	250	372
325.7	276.1	487.3	400

## Sheet: Figure 4A
NaiveParticipantNumber	Neut	DPV2	Age	HIV	Route	Interval
1	121.8	18	41	Neg	SC-SC	32
1	104.2	80	41	Neg	SC-SC	32
1	15.38	329	41	Neg	SC-SC	32
2	54.3	33	38	Neg	ID-SC	35
2	31.85	70	38	Neg	ID-SC	35
2	28.5	301	38	Neg	ID-SC	35
3	42.56	21	50	Neg	SC-SC	28
3	35.89	93	50	Neg	SC-SC	28
3	24.82	322	50	Neg	SC-SC	28
4	61.03	18	23	Neg	ID-ID	70
4	48.4	81	23	Neg	ID-ID	70
4	25.2	265	23	Neg	ID-ID	70
5	58.74	22	34	Neg	ID-ID	62
5	42.61	71	34	Neg	ID-ID	62
5	18.35	274	34	Neg	ID-ID	62
6	87.5	15	29	Pos	SC-ID	43
6	44.28	59	29	Pos	SC-ID	43
6	19.53	299	29	Pos	SC-ID	43
7	144.3	23	25	Neg	SC-ID	74
7	72.16	73	25	Neg	SC-ID	74
7	35.14	261	25	Neg	SC-ID	74
8	52.95	21	31	Neg	ID-ID	28
8	43.28	70	31	Neg	ID-ID	28
9	65.55	26	38	Neg	ID-ID	65
9	39.23	75	38	Neg	ID-ID	65
9	21.69	278	38	Neg	ID-ID	65
10	60.29	26	30	Neg	ID-ID	28
10	59.03	71	30	Neg	ID-ID	28
11	82.99	14	26	Pos	ID-ID	32
11	52.57	72	26	Pos	ID-ID	32
12	105.8	27	29	Neg	SC-ID	97
12	70.14	71	29	Neg	SC-ID	97
13	39.23	13	33	Neg	ID-SC	32
13	20.31	81	33	Neg	ID-SC	32
13	16.93	304	33	Neg	ID-SC	32
14	382.1	19	27	Neg	SC-ID	91
14	71.36	74	27	Neg	SC-ID	91
14	20.78	244	27	Neg	SC-ID	91
15	234.9	32	23	Neg	SC-ID	81
15	184.1	74	23	Neg	SC-ID	81
16	64.65	21	34	Neg	SC-SC	32
16	36.13	70	34	Neg	SC-SC	32
16	13.62	316	34	Neg	SC-SC	32
17	23.38	116	47	Neg	SC-ID	30
17	16.55	258	47	Neg	SC-ID	30
18	31.15	90	31	Neg	SC-ID	50
18	16.63	300	31	Neg	SC-ID	50
19	61.38	56	28	Neg	SC-ID	73
19	20.28	292	28	Neg	SC-ID	73
20	42.84	35	38	Neg	ID-ID	30
20	57.43	76	38	Neg	ID-ID	30
20	13.37	308	38	Neg	ID-ID	30
21	66.64	9	46	Neg	ID-SC	43
21	23.32	91	46	Neg	ID-SC	43
21	20.55	302	46	Neg	ID-SC	43
22	319.4	28	28	Neg	SC-ID	42
22	112.6	85	28	Neg	SC-ID	42
22	42.47	323	28	Neg	SC-ID	42
23	166.1	14	33	Neg	ID-SC	35
23	37.78	70	33	Neg	ID-SC	35
23	22.81	294	33	Neg	ID-SC	35
24	41.19	80	39	Neg	SC-ID	28
25	62.57	58	26	Pos	SC-ID	75
25	21.71	281	26	Pos	SC-ID	75
26	21.66	56	25	Neg	ID-ID	35
27	72.82	72	39	Neg	ID-ID	47
27	17.31	331	39	Neg	ID-ID	47
28	27.65	76	30	Neg	ID-ID	47
28	11.52	346	30	Neg	ID-ID	47
29	150.1	31	33	Neg	SC-ID	63
29	218.4	94	33	Neg	SC-ID	63
29	57.48	300	33	Neg	SC-ID	63
30	69.36	72	30	Neg	SC-SC	47
30	25.65	289	30	Neg	SC-SC	47
31	78.59	20	49	Neg	SC-ID	61
31	17.5	84	49	Neg	SC-ID	61
31	14.42	285	49	Neg	SC-ID	61
32	42.05	107	34	Neg	SC-ID	38
32	20.61	377	34	Neg	SC-ID	38
33	32.09	111	48	Neg	SC-ID	49
33	15.39	314	48	Neg	SC-ID	49
34	213.9	14	36	Neg	ID-ID	55
34	47.65	84	36	Neg	ID-ID	55
35	168.3	77	43	Neg	SC-ID	72
35	31.87	297	43	Neg	SC-ID	72
36	52.62	14	29	Neg	ID-ID	139
36	33.17	79	29	Neg	ID-ID	139
36	19.27	203	29	Neg	ID-ID	139
37	67.59	28	34	Neg	SC-SC	90
37	75.08	96	34	Neg	SC-SC	90
37	19.73	245	34	Neg	SC-SC	90
38	127.6	14	38	Neg	SC-SC	151
38	62.71	69	38	Neg	SC-SC	151
38	29.28	147	38	Neg	SC-SC	151
39	37.66	78	34	Neg	SC-ID	85
39	44.54	266	34	Neg	SC-ID	85
40	41.72	114	33	Neg	SC-ID	45
40	24.7	337	33	Neg	SC-ID	45
41	44.88	80	33	Neg	ID-ID	31
42	37.65	120	33	Neg	SC-ID	68
43	92.94	7	39	Pos	ID-SC	38
43	68.16	87	39	Pos	ID-SC	38
43	75.57	298	39	Pos	ID-SC	38
44	81.45	17	42	Neg	SC-SC	165
44	51.25	77	42	Neg	SC-SC	165
44	15.61	156	42	Neg	SC-SC	165
45	117.2	21	31	Neg	SC-ID	97
45	57.42	92	31	Neg	SC-ID	97
45	31.96	239	31	Neg	SC-ID	97
46	13.81	130	21	Neg	SC-ID	60
46	12.79	277	21	Neg	SC-ID	60
47	12.45	130	38	Neg	SC-ID	60
47	16.58	277	38	Neg	SC-ID	60
48	44.24	113	26	Neg	SC-ID	61
48	41.06	281	26	Neg	SC-ID	61
49	20.33	150	32	Neg	SC-ID	28
49	14.03	334	32	Neg	SC-ID	28
50	22.75	98	31	Neg	ID-ID	45
50	28.01	294	31	Neg	ID-ID	45
51	18.83	128	34	Neg	SC-ID	39
51	13.16	303	34	Neg	SC-ID	39
52	113.7	15	39	Neg	SC-SC	41
52	85.81	70	39	Neg	SC-SC	41
53	26.36	140	36	Neg	SC-SC	64
53	21.61	312	36	Neg	SC-SC	64
54	32.86	103	37	Pos	SC-ID	60
54	27.42	277	37	Pos	SC-ID	60
55	135.2	83	27	Neg	SC-ID	109
55	118.2	226	27	Neg	SC-ID	109
56	21.11	138	41	Pos	SC-SC	50
56	15.3	306	41	Pos	SC-SC	50
57	31.78	91	48	Neg	SC-ID	79
57	24.95	256	48	Neg	SC-ID	79
58	31.73	135	25	Neg	SC-ID	48
58	26.8	303	25	Neg	SC-ID	48
59	65.49	95	31	Neg	SC-ID	86
59	34.22	249	31	Neg	SC-ID	86
60	11.03	136	30	Neg	SC-ID	60
60	6.904	291	30	Neg	SC-ID	60
61	95.44	16	38	Pos	SC-SC	29
61	62.16	71	38	Pos	SC-SC	29
62	36.07	155	30	Neg	SC-ID	56
62	40.86	285	30	Neg	SC-ID	56
63	54.62	140	49	Neg	SC-ID	53
63	30.93	320	49	Neg	SC-ID	53
64	77.14	145	27	Neg	SC-SC	38
64	23.25	297	27	Neg	SC-SC	38
65	34.19	71	31	Neg	ID-ID	33
65	16.93	302	31	Neg	ID-ID	33
66	50.77	128	30	Neg	SC-ID	57
66	39.04	279	30	Neg	SC-ID	57
67	27.09	158	29	Neg	SC-ID	47
67	43.33	293	29	Neg	SC-ID	47
68	139.4	35	27	Neg	SC-SC	139
68	43.85	92	27	Neg	SC-SC	139
69	32.9	118	42	Pos	SC-ID	93
69	22.72	312	42	Pos	SC-ID	93
70	24.18	161	45	Pos	SC-ID	61
70	22.08	297	45	Pos	SC-ID	61
71	109.5	35	28	Neg	SC-SC	158
72	39.9	18	36	Neg	ID-ID	32
72	46.08	75	36	Neg	ID-ID	32
73	32.37	190	25	Neg	SC-ID	38
73	20.46	302	25	Neg	SC-ID	38
74	13.77	208	32	Neg	SC-SC	25
74	12.87	313	32	Neg	SC-SC	25
75	20.01	138	27	Neg	SC-SC	69
75	26.64	314	27	Neg	SC-SC	69
76	40.7	173	26	Neg	SC-SC	54
77	19.44	161	42	Pos	SC-ID	68
77	25.06	299	42	Pos	SC-ID	68
78	54.96	148	31	Neg	SC-SC	76
78	95.76	213	31	Neg	SC-SC	76
79	42.84	148	42	Neg	SC-SC	70
79	26.3	232	42	Neg	SC-SC	70
80	30.33	148	41	Pos	SC-ID	62
80	33.01	209	41	Pos	SC-ID	62
81	36.19	177	50	Neg	SC-ID	52
81	35.89	220	50	Neg	SC-ID	52
82	81.59	19	46	Pos	SC-SC	28
82	41.64	55	46	Pos	SC-SC	28
83	13.39	198	32	Neg	SC-ID	55
84	34.89	16	31	Neg	SC-SC	28
84	10.72	119	31	Neg	SC-SC	28
85	48.9	192	31	Neg	SC-ID	50
85	29.54	259	31	Neg	SC-ID	50
86	262.7	14	36	Pos	ID-SC	200
86	54.06	77	36	Pos	ID-SC	200
87	22	207	25	Neg	SC-ID	54
88	152	12	20	Neg	ID-ID	189
88	203.9	52	20	Neg	ID-ID	189
89	49.65	13	48	Neg	SC-ID	25
89	14.67	49	48	Neg	SC-ID	25
90	32.55	221	28	Neg	SC-ID	60
91	25.07	215	32	Neg	SC-ID	64
92	21.45	234	36	Neg	SC-ID	46
93	18.96	269	38	Neg	ID-ID	28
94	22.5	289	31	Neg	SC-SC	33
95	39.9	225	25	Neg	SC-ID	60
96	145.1	24	36	Neg	SC-SC	52
96	39.27	84	36	Neg	SC-SC	52
97	24.99	248	44	Pos	SC-SC	42
98	255.2	21	24	Neg	ID-SC	53
98	101.9	49	24	Neg	ID-SC	53
99	13.83	256	37	Neg	SC-ID	63
100	114.4	21	26	Pos	SC-SC	338
100	79.45	77	26	Pos	SC-SC	338

## Sheet: Figure 4B
ExpParticipantNumber	Neut	DPV2	Age	HIV	Route	Interval
1	80.72	14	46	Pos	ID-SC	29
1	110.7	77	46	Pos	ID-SC	29
1	49.32	329	46	Pos	ID-SC	29
2	54.2	26	52	Pos	SC-ID	59
2	31.28	133	52	Pos	SC-ID	59
2	24	277	52	Pos	SC-ID	59
3	99.28	21	55	Neg	ID-ID	38
3	31.24	79	55	Neg	ID-ID	38
3	20.01	338	55	Neg	ID-ID	38
4	219.7	45	58	Neg	SC-ID	51
4	221.9	72	58	Neg	SC-ID	51
4	61.88	298	58	Neg	SC-ID	51
5	337.5	29	70	Pos	ID-ID	69
5	250	71	70	Pos	ID-ID	69
5	372	266	70	Pos	ID-ID	69
6	76.24	28	55	Neg	SC-ID	106
6	95.51	74	55	Neg	SC-ID	106
7	94.72	32	75	Neg	ID-SC	95
7	149	81	75	Neg	ID-SC	95
7	81.07	271	75	Neg	ID-SC	95
8	61.67	26	50	Pos	SC-SC	64
8	49.95	59	50	Pos	SC-SC	64
8	30.53	286	50	Pos	SC-SC	64
9	46.99	39	54	Pos	SC-SC	77
9	71.01	74	54	Pos	SC-SC	77
9	49.13	262	54	Pos	SC-SC	77
10	157.3	13	74	Neg	SC-SC	58
10	132.4	91	74	Neg	SC-SC	58
10	84.08	280	74	Neg	SC-SC	58
11	151	87	73	Neg	SC-ID	38
11	132.4	297	73	Neg	SC-ID	38
12	112.9	35	72	Neg	ID-ID	77
12	76.78	70	72	Neg	ID-ID	77
12	90.63	299	72	Neg	ID-ID	77
13	102.3	19	70	Pos	ID-SC	49
13	55.44	76	70	Pos	ID-SC	49
13	32.9	286	70	Pos	ID-SC	49
14	79.77	77	59	Pos	ID-ID	31
14	90.01	313	59	Pos	ID-ID	31
15	94.89	74	64	Pos	SC-ID	76
15	79.8	286	64	Pos	SC-ID	76
16	121	58	63	Neg	SC-ID	70
16	74.01	282	63	Neg	SC-ID	70
17	188.8	71	53	Neg	SC-ID	80
17	187.8	267	53	Neg	SC-ID	80
18	175.4	72	58	Pos	ID-ID	32
18	77.96	336	58	Pos	ID-ID	32
19	105.9	70	52	Pos	SC-ID	67
19	28.31	272	52	Pos	SC-ID	67
20	125.9	78	62	Neg	SC-SC	70
20	86.29	265	62	Neg	SC-SC	70
21	159.2	18	67	Neg	SC-ID	58
21	85.72	88	67	Neg	SC-ID	58
21	87.53	277	67	Neg	SC-ID	58
22	147.9	21	73	Neg	ID-ID	28
22	142.4	84	73	Neg	ID-ID	28
22	60.97	350	73	Neg	ID-ID	28
23	134.9	119	57	Neg	SC-SC	29
23	36.97	312	57	Neg	SC-SC	29
24	94.5	91	57	Neg	ID-ID	35
24	57.39	321	57	Neg	ID-ID	35
25	86.23	83	60	Neg	ID-SC	36
25	57.84	300	60	Neg	ID-SC	36
26	91.29	84	62	Neg	SC-ID	77
26	133.1	262	62	Neg	SC-ID	77
27	75.66	133	72	Pos	SC-ID	43
27	61.1	295	72	Pos	SC-ID	43
28	147.2	90	66	Neg	SC-ID	77
28	135.5	258	66	Neg	SC-ID	77
29	197.2	137	68	Pos	SC-ID	35
29	180.3	325	68	Pos	SC-ID	35
30	48.63	63	69	Neg	ID-SC	28
30	31.18	308	69	Neg	ID-SC	28
31	212.2	128	59	Pos	SC-ID	68
31	121	267	59	Pos	SC-ID	68
32	272.8	15	49	Neg	SC-SC	183
32	99.38	92	49	Neg	SC-SC	183
32	100.9	164	49	Neg	SC-SC	183
33	161.8	77	64	Pos	ID-SC	43
33	211.3	294	64	Pos	ID-SC	43
34	159.3	103	61	Pos	SC-SC	101
34	164.3	260	61	Pos	SC-SC	101
35	129.8	154	69	Pos	ID-ID	28
35	136.4	315	69	Pos	ID-ID	28
36	123.2	135	71	Neg	ID-ID	29
36	244	306	71	Neg	ID-ID	29
37	127.6	49	55	Neg		151
37	123.4	112	55	Neg		151
37	156.6	182	55	Neg		151
38	251	173	68	Pos	ID-ID	35
38	166.2	312	68	Pos	ID-ID	35
39	487.3	21	65	Pos	SC-SC	32
39	400.4	70	65	Pos	SC-SC	32
40	78.23	195	55	Pos	ID-ID	28
40	77.21	352	55	Pos	ID-ID	28
41	42.14	243	66	Pos	SC-ID	56
42	126.7	242	68	Pos	ID-SC	48
43	236.2	20	56	Pos	SC-SC	238
44	146.4	18	71	Pos	ID-ID	204
44	214.2	102	71	Pos	ID-ID	204
45	68.84	98	72	Pos	SC-SC	99
45	63.85	183	72	Pos	SC-SC	99
46	78.27	192	54	Pos	ID-SC	87
47	337.2	283	55	Pos	SC-ID	49
48	202.3	105	50	Neg	ID-ID	29
48	267.3	328	50	Neg	ID-ID	29

## Sheet: Figure 5A
Naive Controls	Naive Base	Naive V3	Naive V4	Naive V5	Exp Controls	Exp Base	Exp V3	Exp V4	Exp V5	Conv	Conv (+MVA-BN)
579984	3367438	8023173	5565544	625178	12645245	18141130	27923827	25983939	26338716	33724609	8158818
265069	724852	8569369	11214453	10859110	10450751	49844374	28636444	22882252	36622035	23809736	12454426
1106395	298182	6736252	25930003	30966649	10312650		26423972	15973591	11433290	29798754	6901379
175626	328877	8081711	15995716	6663089	13958805		40301172	50784560	3894913	40068852	14713755
207304	288057	32255893	4292126	1477354	20098587		30853083	28450101	29030051	33648641
1127824	771457	9994247	667778	2301203	7548785		20377677	25813840	22008885
753280	1029251	5552405	5254702	1508011	2610164		18218049	16852551	22416201
745361	675680	7645857	14001292	905454	27716652		28901300	30796814	17120069
1620694	1074525	19585089	11647488	2438271	17904104		49117736	24193221	38457022
731851	229553	36797255	4065646	2881189	7516209		6627113	5453298	24733698
565542	259917	11631486	10979368	4044110	30647983		27803288	23652986	4507967
832941	429310	3570672	1966141	1209378	956158		25411254	10560017	926320
300939	262465	11409974	3729217	2903961	24651808		28240476	20245676	35908263
331686	318300	12544750	6543051	726926	17064483		27035396	3576431	25886922
176557	1046444	31953237	18854600	4409149	2974918		25694088	5881503	21930964
274852	4946824	15368274	5397244	15040035	32615814		9390982	26590535	4337605
546908	1320617	1506406	12855928	2029743	2128874			3814806	17644235
	822031	30685516	17303221	6192819	6516923			25609476	2912520
		8545081	3521529	6142584	10982970			26281728	21031122
		30012497	1081569	352154				24127416	10676197
		30033213	6171044	1677371				26675106	18987179
		13731640	1643575	1542106				25752848	26537862
		18019423	4241091	3233227				38766192	27961603
		30671874	1988487	2090121				33363420	18861512
		28445326	14070984	1795281				29405307	2823704
		27706448	5721112	1631402				17152799	12285093
		11591891	1704899	2061726				9211728	42244005
		31768122	33923788	2940706				25673412	21079196
		11554501	11274023	299709				18701109	12548565
		48525568	30419836	435804				27615978	30206695
		16370729	11068719	980664				27236904	1574644
		32017911	33815166	1565019				28933335	16348336
		26473396	2634305	713947				45247541
		1813412	8110331	772448				961993
		11433236	1128301	4367328				29421956
		39058769	5457313	1106416
		28592374	12363503	572617
			30107918	8445925
			25702636	27991326
			17075050	13337789
			6621648	4690816
			2526727	1020215
			4054938	4309864
			2088956	1512670
			1027115
			4083059
			11858774
			1479509
			1491414
			1882225
			1989723
			6631380
			2128459
			1251098

[truncated: 11 more sheets: Figure 5B, Figure 5C, Figure 5D, Figure 5E, Figure 5F, Figure 6A, Figure 6B, Figure 6C, Figure 6D, Figure 6E, Figure 6F]
