# Supplementary material for: The two-dose MVA-BN mpox vaccine induces a nondurable and low avidity MPXV-specific antibody response
Source: J Virol. 2025 Mar 31;99(9):e00253-25. doi: 10.1128/jvi.00253-25 (PMC12456018; doi:10.1128/jvi.00253-25)
Supplement: Data Set S2 — All raw data used for supplemental figures. [file jvi.00253-25-s0002.xlsx]

## Sheet: Figure S1
Age	MPXV ID50
69	184.2
64	22.79
66	13.85
62	78.36
68	13.66
68	92.61
70	29.01
62	13.53
64	181.9
77	40.55
77	140.6
72	93.09
66	36.89
60	46.77
69	71.89
76	247.3
67	81.35
74	96.88
63	245.3
65	325.7
48	80.95

## Sheet: Figure S2A
Naive Baseline	Naive V2	Naive V3	Naive V4	Naive V5	Exp Baseline	Exp V2	Exp V3	Exp V4	Exp V5	Conv (No MVA)	Conv (MVA)
25	157.88	518.75	86.92	25	25	25	2225.45	4525.42	669.3	1180.55	119.26
25	25	86.12	25	25	376	1548.63	1181.87	867.34	81.4	863.48
25	134.27	1864.37	129.87	132.15		20687.9	402.74	417.92	294.21	286.72
25	25	97.06	3707.28	90.45		146.27	699.13	14929.9	495.18	1810.91	170.64
25	138.52	65.86	227.5	310.46		673.55	5783.86	613.27	770.8	2258.79	25
25	25	87.34	25	54.9		857.15	567.75	386.35	3360.37		669.17
25	1031.99	111.39	109.97	71.33			322.32	1726.76	192.6
25	25	1229.25	94.12	822.38			25466.4	452.54	25
25	53.48	1470.11	390.67	4429.33			175.8	285.92	842.78
25	25	62.54	25	158.59			4258.45	3036.41	448.84
25	25	441.51	25	120.7			58.47	482.61	959.99
25	25	139.92	177.45	68.65			1059.98	25	240.66
25	110	2895.63	281.48	25			710.14	464.58	2087.91
25	70.42	148.21	236.33	25			1989.5	205.14	457.47
25	25	127.9	315.09	241.33			481.65	329.78	180.1
52	25	139.38	969.63	25			1447.41	79.12	2926.6
96.23	102.24	25	57.74	25			104.72	1587.21	25
148.3	55.32	659.43	87.94	25				798.23	478.83
	25	195.41	337.63	317.61				25	1023.08
		130.76	274.5	25				348.21	604.13
		821.98	168.43	25				705.73	416.02
		491.12	480.69	25				4791.51	385.61
		440.27	25	25				1197.06	82.14
		162	25	384.14				826.7	779.95
		545.86	51.06	1122.73				1890.62	196.6
		1152.98	25	68.96				3043.22	369.98
		2445.48	128	25				810.18	170.31
		713.47	25	25				266.91	390.22
		384.99	316.94	25				99.87	699.82
		110.51	287.39	25				106.49	488.11
		1406.24	247.78	63.22				674.72	387.11
		81.95	25	2884.99				351.79	283.23
		115.11	430.13	25				700.59	457.54
		140.67	241.34	25				1294.25	51.1
		4327.2	111.21	25				647.96	2341.81
		242.57	25	162.42				6822.45	163.94
		1263.06	51.73	25				25	8973
		841.14	4674.2	25				432.43	426
		494.64	152.38	25				736.89	127.39
		744.91	153.47	242.22					868.34
		2743.88	115.36	169.93					25
		113.59	1763.76	55					8366.87
			343.69	25					283.77
			95.9	25
			25	25
			63.85	25
			119.81	66.51
			796.62	25
			1629.7	92.2
			257.77	25
			311.45	25
			260.18	729.86
			67.04	25
			25	25
			2006.33	25
			299.97	25
			72.84	25
			342.36	139.6
			25	253.16
			25	160.54
			25	84.13
			237	59.57
			25	302.29
			88.03	25
			25	102.1
			25	266.06
			25	1470.94
				165.25
				66.12
				25
				25
				105.27
				25
				1206.41

## Sheet: Figure S2B
V1	V2	V3	V4	V5
25	25	821.98	168.43	68.65
		2895.63	227.5	66.51
25	1031.99	1152.98	1629.7	1470.94
25	102.24	4327.2	1763.76	165.25
25	110	659.43	430.13	66.12
25	25	97.06
25	25	545.86
25	25	130.76	86.92
25	25	139.92	94.12
25	25	162	25
25	25	1406.24	115.36
25	134.27	148.21	25
25	25
		242.57	260.18	25
148.3	25	25	25
		87.34	25	25
			4674.2	822.38
		713.47	119.81	120.7
			311.45	241.33
		140.67	315.09	25
			63.85	25
			25	25
		110.51	274.5	25
		195.41	51.73	25
			247.78	384.14
		384.99	281.48	68.96
			25	25
			25	25
			25	25
		115.11	25	25
			25	63.22
			3707.28	2884.99
			72.84	25
		491.12	153.47	25
			337.63	162.42
			129.87	25
		1470.11	109.97	169.93
			67.04	55
			287.39	25
		518.75	343.69	25
			95.9	92.2
	70.42	1263.06	257.77	25
	25	494.64	25	25
			969.63	729.86
		86.12	25	25
			88.03	25
			25	25
	53.48	65.86	25	25
		113.59	51.06	253.16
			25	160.54
			299.97	302.29
	157.88	440.27	390.67	102.1
			87.94	25
			342.36	105.27
			25	25
			2006.33	1206.41
		111.39	25
		139.38	25
	138.52	127.9	177.45
		81.95	236.33
		62.54	57.74
		841.14	480.69
		441.51	128
		2445.48	316.94
		1229.25	152.38
		2743.88	796.62

## Sheet: Figure S2C
V1	V2	V3	V4	V5
25	20687.9	25466.4	14929.9
		402.74	99.87
			1294.25	669.3
			106.49	81.4
			3043.22	3360.37
			351.79	192.6
		104.72	25	25
			1197.06	842.78
			798.23	448.84
		1989.5	1726.76	959.99
			452.54	240.66
			6822.45	2087.91
	673.55	481.65	348.21	457.47
			386.35	180.1
		5783.86	1890.62	2926.6
		58.47	25	25
	857.15	2225.45	810.18	478.83
			4525.42	1023.08
		1059.98	867.34	416.02
			464.58	385.61
	146.27	567.75	205.14	82.14
			1587.21	779.95
			432.43	196.6
			826.7	369.98
			285.92	170.31
		1447.41	613.27	390.22
			705.73	699.82
			736.89	488.11
			417.92	387.11
			647.96	283.23
			79.12	51.1
			266.91	163.94
			700.59	426
	1548.63	1181.87	329.78	127.39
			3036.41	868.34
		175.8	25	25
		4258.45	4791.51	8366.87
		710.14	482.61
		699.13	674.72

## Sheet: Figure S3A
HIV neg Naive	PWH Naive	HIV neg Exp	PWH Exp
61.38	41.64	121	49.95
21.66	62.57	48.63	105.9
62.71	44.28	76.78	400
31.85	62.16	188.8	250
43.28	52.57	221.9	175.4
36.13	54.06	95.51	71.01
37.78	79.45	125.9	94.89
85.81	68.16	31.24	55.44
42.61	32.86	149	110.7
59.03	32.9	86.23	79.77
70.14		142.4	161.8
34.19		91.29	68.84
72.82		151	214.2
69.36		85.72	159.3
72.16		147.2	212.2
71.36		132.4	31.28
184.1		94.5	75.66
39.23		99.38
46.08		202.3
57.43		123.4
27.65		134.9
168.3		123
51
37.66
33.17
104.2
41.19
44.88
48.4
20.31
135.2
17.5
47.65
39.27
112.6
31.15
23.32
31.78
57.42
43.85
35.89
218.4
65.49
75.08
22.75
42.05
32.09
44.24
41.72
23.38
10.72
37.65
18.83
50.77
13.81
12.45
31.73

## Sheet: Figure S3B
HIV neg Naive	PWH Naive	HIV neg Exp	PWH Exp
19.27	33.01	156.6	63.85
95.76	24.99	135.5	78.27
25.07	27.42	133.1	126.7
35.89	21.71	86.29	42.14
32.55	22.08	187.8	164.3
39.9	75.57	81.07	49.13
118.2	19.53	87.53	372
26.3	25.06	84.08	121
21.45	15.3	74.01	28.31
31.96	22.72	132.4	24
20.78		61.88	337.2
19.73		90.63	30.53
34.22		57.84	79.8
		244	32.9
		31.18	211.3
24.95		36.97	61.1
13.83		57.39	166.2
16.55		267.3	90.01
29.54		20.01	136.4
35.14		60.97	180.3
25.2			49.32
44.54			77.96
18.96			77.21
18.35
12.79
16.58
21.69
39.04
41.06
14.42
40.86
25.65
22.5
6.9
20.28
43.33
22.81
28.01
31.87
23.25
16.63
57.48
28.5
16.93
20.55
20.46
13.16
26.8
16.93
13.37
21.61
12.87
15.39
26.64
13.62
30.93
24.82
42.47
15.38
17.31
14.03
24.7
11.52
20.61

## Sheet: Figure S4A
HIV neg Naive	PWH Naive	HIV neg Exp	PWH Exp
21.66	52.57	76.78	250
43.28	54.06	31.24	175.4
42.61	68.16	142.4	79.77
34.19	62.57	94.5	214.2
59.03	44.28	202.3	55.44
72.82	32.86	123	161.8
39.23	32.9	48.63	110.7
46.08		149	105.9
57.43		86.23	94.89
27.65		121	212.2
33.17		188.8	31.28
44.88		221.9	75.66
48.4		95.51
47.65		91.29
22.75		151
37.78		85.72
31.85		147.2
20.31
23.32
61.38
70.14
72.16
71.36
184.1
168.3
37.66
41.19
135.2
17.5
112.6
31.15
31.78
57.42
218.4
65.49
42.05
32.09
44.24
41.72
23.38
37.65
50.77
18.83
13.81
12.45
31.73

## Sheet: Figure S4B
HIV neg Naive	PWH Naive	HIV neg Exp	PWH Exp
19.27	75.57	90.63	372
25.2	33.01	244	166.2
18.96	27.42	57.39	90.01
18.35	21.71	267.3	136.4
21.69	22.08	20.01	77.96
28.01	19.53	60.97	77.21
16.93	25.06	81.07	78.27
13.37	22.72	57.84	126.7
17.31		31.18	32.9
11.52		135.5	211.3
22.81		133.1	49.32
28.5		187.8	42.14
20.55		87.53	121
16.93		74.01	28.31
25.07		132.4	24
35.89		61.88	337.2
32.55			79.8
39.9			61.1
118.2			180.3
21.45
31.96
20.78
34.22
24.95
13.83
16.55
29.54
35.14
44.54
12.79
16.58
39.04
41.06
14.42
40.86
6.9
20.28
43.33
31.87
16.63
57.48
20.46
13.16
26.8
15.39
30.93
42.47
14.03
24.7
20.61

## Sheet: Figure S5
Naive V3/V4	Naive V4/V5	Exp V3/V4	Exp V4/V5
0.307251		0.314666	0.640525
	1.33173	0.577122	0.767263
	0.92614		0.641168
0.222675	0.824	0.809956	0.611211
	0.698885	0.541935	0.593434
0.517716	0.83358		0.927513
	1.23121	1.51117	0.691874
0.34994	0.881218		0.80756
	0.70787	0.680071	1.18039
	0.416637		1.12837
	0.533868	0.538442	1.02111
	0.844627		0.670764
	0.785085		1.45799
0.586556	0.894819		0.607302
	0.479589		0.840974
	0.834449	1.25275
	0.690578	0.364296
0.630369	0.580947		0.267328
	0.495174	1.37141	0.445528
0.84328	0.691558		0.611653
0.558855	0.376972		1.98374
	1.18269		1.26904
0.227453	0.603759		0.685385
0.598474	0.552893	0.841704	0.635045
0.270641			0.274055
0.510357		0.962813	0.42816
	0.592042		0.920516
	0.490131	1.57306	0.544094
0.7254	0.43065		0.876821
0.817375			1.03139
0.314562			1.30593
	0.928119		0.44447
0.506057	0.441057		0.994703
1.15489			1.3213
0.222768			0.570217
0.793053	0.520661	1.46311
	0.768958		0.278864
0.626151		0.740741	1.488
0.63345		0.82085
0.205786
0.489932	0.5566
1.34057	0.232805
0.979101
	0.330401
0.651299
	0.346971
0.491458
	0.522523
0.733376	1.10871
	0.36981
0.662949
0.186757	0.2912
0.500069	0.486973
	0.237709
1.11082	0.262786
0.694493
0.754705
0.855501	0.147601
0.352536	0.377176
	0.87426
	0.189364
0.783738
1.456	0.263187

## Sheet: Figure S6
Interval	V3 ID50
38	92.94
43	66.64
32	39.23
25	49.65
32	82.99
35	166.1
55	213.9
43	87.5
41	113.7
29	95.44
28	34.89
70	61.03
32	121.8
32	39.9
28	81.59
91	382.1
61	78.59
97	117.2
32	64.65
28	42.56
53	255.2
28	52.95
62	58.74
74	144.3
52	145.1
65	65.55
28	60.29
97	105.8
90	67.59
42	319.4
63	150.1
81	234.9
35	54.3
30	42.84

[truncated: 4 more sheets: Figure S7A, Figure S7B, Figure S8A, Figure S8B]
